# Supplementary material for: Identification of disease-specific gut microbial markers in vitiligo
Source: Front Microbiol. 2025 Feb 4;16:1499035. doi: 10.3389/fmicb.2025.1499035 (PMC11833150; doi:10.3389/fmicb.2025.1499035)
Supplement: SUPPLEMENTARY FIGURE S1 — Subgroup4: Comparison of the gut microbiota characteristics between minor healthy controls (HC_m) and adult healthy controls (HC_a). (A) The box scatter plot displays the Chao index of the two groups; (B) Principal coordinate analysis (PCoA) plot is based on unweighted_unifrac distance; (C,D) The histograms present the composition of the top 10 intestinal microbiota at the phylum level and genus level in the two groups; (E) The box scatter plot demonstrates the difference in the ratio of Firmicutes/Bacteroidetes; (F,G) The inter-group differences in the average relative abundance of the top 10 taxa at the phylum level and genus level are depicted. FDR-adjusted p-values are indicated as follows: *p < 0.05; **p < 0.01; ns, no significance; (H) LEfSe analysis identified variations in gut microbiota taxa between the two groups (LDA score > 3); (I) LEfSe analysis based on KEGG level 1 and level 2 functional prediction pathways (LDA score > 2). [file Data_Sheet_1.zip › Supplementary Table 1.xlsx]

## Sheet: TableS1
Taxa.	HC-DI								HC_a-DI_a									HC_m-DI_m									DI_a-DI_m									HC_a-HC_m
Phylum (average relative abundance >0.01%)	HC		DI		P.unadj (Wilcoxon Rank Sum Test)	P.adj (FDR)	Sig.		Taxa	HC_a		DI_a		P.unadj (Wilcoxon Rank Sum Test)	P.adj (FDR)	Sig.		Taxa	HC_m		DI_m		P.unadj (Wilcoxon Rank Sum Test)	P.adj (FDR)	Sig.		Taxa	DI_a		DI_m		P.unadj (Wilcoxon Rank Sum Test)	P.adj (FDR)	Sig.		Taxa	HC_a		HC_m		P.unadj (Wilcoxon Rank Sum Test)	P.adj (FDR)	Sig.
	Mean	SD	Mean	SD						Mean	SD	Mean	SD						Mean	SD	Mean	SD						Mean	SD	Mean	SD						Mean	SD	Mean	SD
Firmicutes	0.632952	0.151789	0.470877	0.131062	3.18159e-07	1.8029e-06	***		Firmicutes	0.644817	0.169855	0.472751	0.154435	0.000737952	0.00344378	**		Firmicutes	0.621571	0.133068	0.46993	0.0963306	2.99094e-05	0.000149547	***		Firmicutes	0.469404	0.153971	0.473693	0.102856	0.698615	0.762125	ns		Firmicutes	0.640231	0.173974	0.618722	0.134503	0.758681	0.758681	ns
Bacteroidota	0.206248	0.141538	0.413475	0.138856	3.71532e-10	3.15802e-09	***		Bacteroidota	0.224764	0.158463	0.406103	0.157947	0.000285667	0.00199967	**		Bacteroidota	0.187475	0.121148	0.417934	0.114157	1.06844e-07	1.60267e-06	***		Bacteroidota	0.409472	0.157505	0.417203	0.117789	0.819433	0.819433	ns		Bacteroidota	0.229008	0.161935	0.187756	0.120687	0.376767	0.376767	ns
Actinobacteriota	0.0728784	0.0767707	0.0120244	0.017985	2.52065e-10	3.15802e-09	***		Proteobacteria	0.0598366	0.0554328	0.0692974	0.0636899	0.354065	0.440926	ns		Actinobacteriota	0.0856556	0.052923	0.0145484	0.016367	3.03691e-07	2.27769e-06	***		Proteobacteria	0.0696951	0.06	0.0724689	0.0567606	0.409157	0.704085	ns		Actinobacteriota	0.0611171	0.0988796	0.0881009	0.0556484	0.00457597	0.00457597	**
Proteobacteria	0.0707981	0.0654181	0.0713559	0.058885	0.635489	0.675207	ns		Fusobacteriota	0.00539897	0.026057	0.0280477	0.100277	0.831045	0.831045	ns		Proteobacteria	0.0808425	0.0716724	0.0711716	0.055574	0.620131	0.835706	ns		Fusobacteriota	0.0277428	0.0990522	0.00840596	0.0288232	0.570097	0.728052	ns		Proteobacteria	0.060021	0.0576477	0.0800545	0.0737711	0.220859	0.220859	ns
Verrucomicrobiota	0.00760222	0.0345182	0.00658529	0.0244157	0.344556	0.467371	ns		Actinobacteriota	0.0609143	0.0948657	0.0114896	0.0203144	9.6856e-05	0.00135598	**		Verrucomicrobiota	0.0147959	0.0486887	0.0118761	0.038915	0.724278	0.835706	ns		Actinobacteriota	0.0117099	0.0216598	0.0128782	0.0131657	0.306006	0.704085	ns		Fusobacteriota	0.00567133	0.0275044	0.000249239	0.000410737	0.629156	0.629156	ns
Desulfobacterota	0.0047621	0.0118239	0.00591122	0.00699585	0.0127032	0.043191	*		Desulfobacterota	0.0032502	0.00526181	0.00826658	0.00891199	0.00462982	0.0162044	*		Desulfobacterota	0.0062003	0.0155166	0.003988	0.00570212	0.484527	0.72679	ns		Desulfobacterota	0.00789327	0.00809143	0.00340757	0.00443085	0.0268969	0.322763	ns		Desulfobacterota	0.00293428	0.0045025	0.0061013	0.0152672	0.801493	0.801493	ns
Fusobacteriota	0.00302462	0.0196428	0.0187026	0.0745306	0.357401	0.467371	ns		Verrucomicrobiota	0.000737896	0.00158991	0.00337904	0.0125348	0.377936	0.440926	ns		Campilobacterota	0.000831199	0.00397271	4.10227e-05	0.000110813	0.705635	0.835706	ns		Verrucomicrobiota	0.00340591	0.0127993	0.0103496	0.0337975	0.372407	0.704085	ns		Verrucomicrobiota	0.000766308	0.00167351	0.0158283	0.0519566	0.833163	0.833163	ns
Campilobacterota	0.000419843	0.00272346	0.000103145	0.000572446	0.765567	0.765567	ns		Synergistota	4.11144e-05	0.000163253	0.000443187	0.00225982	0.32211	0.440926	ns		Deferribacterota	0.000685178	0.00335667	0	0	0.349076	0.581794	ns		Synergistota	0.000429845	0.00219179	6.49952e-05	0.000296556	0.530868	0.728052	ns		Patescibacteria	9.37677e-05	0.000188753	0.000134724	0.000191684	0.441444	0.441444	ns
Deferribacterota	0.000326868	0.00228807	0	0	0.327288	0.467371	ns		Campilobacterota	4.32786e-05	0.000183455	0.000172697	0.000796841	0.428767	0.461749	ns		Fusobacteriota	0.000247113	0.000459534	0.00914221	0.0310359	0.29172	0.581794	ns		Campilobacterota	0.000202602	0.000963007	4.33297e-05	0.000130093	0.60671	0.728052	ns		Campilobacterota	3.39504e-05	0.000122747	0.000801606	0.00384185	0.493433	0.493433	ns
Patescibacteria	0.0001322	0.000215031	4.06769e-05	0.000216499	9.41344e-05	0.000400071	***		Patescibacteria	0.000119016	0.000253261	1.45649e-05	4.47616e-05	0.020734	0.0580551	ns		Patescibacteria	0.000157254	0.000218308	8.49757e-05	0.000407529	0.00125688	0.00471332	**		Cyanobacteria	0	0	0.00139584	0.00669419	0.306627	0.704085	ns		Deferribacterota	0	0	0.000636569	0.00311854	0.327187	0.327187	ns
Synergistota	4.50351e-05	0.000203268	0.000242608	0.00154911	0.491247	0.596514	ns											Cyanobacteria	1.96567e-05	9.6298e-05	0.00119259	0.00571946	0.975731	1	ns
Cyanobacteria	2.03384e-05	0.000132379	0.000655188	0.00458632	0.583967	0.661829	ns
Genus (average relative abundance > 0.1%)
Bacteroides	0.027517	0.0218825	0.0543091	0.0309226	8.7972e-06	9.63293e-05	***		Bacteroides	0.0276133	0.0225768	0.0486744	0.0317076	0.0137775	0.0906899	ns		Bacteroides	0.0275279	0.0215463	0.060733	0.02479	1.67906e-05	0.00034887	***		Bacteroides	0.0474308	0.0323164	0.0616965	0.0277615	0.0831116	0.60119	ns		Bacteroides	0.0277342	0.0229694	0.0274631	0.0213956	0.928949	1	ns
Faecalibacterium	0.0198242	0.0133844	0.0223604	0.0139114	0.286521	0.421623	ns		Faecalibacterium	0.0177822	0.00931795	0.0196221	0.0141254	0.857934	0.916099	ns		Faecalibacterium	0.0224514	0.0168504	0.0226879	0.0138262	0.806639	0.882114	ns		Prevotella	0.0215892	0.0332699	0.0123242	0.0208809	0.610222	0.795574	ns		Faecalibacterium	0.0182284	0.00962958	0.0230647	0.0179769	0.421347	0.690356	ns
Bifidobacterium	0.0117187	0.0136117	0.00210968	0.0035446	3.31879e-09	1.21136e-07	***		Prevotella	0.0127173	0.0247196	0.0195148	0.0294948	0.432631	0.575825	ns		Bifidobacterium	0.0139945	0.00848003	0.00279072	0.00329222	1.02431e-06	5.18238e-05	***		Faecalibacterium	0.0203982	0.0132049	0.024706	0.0149321	0.31649	0.60119	ns		Prevotella	0.0135168	0.0258059	0.00561259	0.0168482	0.183807	0.612975	ns
Blautia	0.0109351	0.00696298	0.00228865	0.00319831	1.28869e-12	1.41111e-10	***		Agathobacter	0.0119859	0.0110329	0.0022409	0.00360173	6.66016e-06	0.000179824	***		Blautia	0.0102558	0.00723188	0.0022375	0.00274166	2.41597e-06	9.03572e-05	***		Lachnospira	0.00633597	0.00669442	0.0054484	0.00502874	0.75566	0.928711	ns		Agathobacter	0.0126515	0.0116268	0.00459947	0.00603981	0.00187037	0.0653424	ns
Prevotella	0.00933185	0.0216257	0.017095	0.0279999	0.0892165	0.238273	ns		Blautia	0.0115925	0.00679452	0.00239571	0.00360203	1.75024e-07	1.10265e-05	***		Escherichia-Shigella	0.00942456	0.0148687	0.00482369	0.0081111	0.163216	0.363385	ns		Lachnoclostridium	0.00569257	0.00567579	0.00582784	0.00464976	0.608355	0.795574	ns		Blautia	0.0115066	0.00707841	0.0100019	0.00711419	0.296596	0.612975	ns
Subdoligranulum	0.00883676	0.0104409	0.00289677	0.00470676	2.03938e-06	2.79141e-05	***		Bifidobacterium	0.0094654	0.0172079	0.00180729	0.00389451	0.000120628	0.00189989	**		Megamonas	0.00892697	0.0203734	0.00767301	0.0132683	0.224023	0.427472	ns		Fusobacterium	0.00554856	0.0198104	0.00168119	0.00576463	0.570097	0.795574	ns		Bifidobacterium	0.00952421	0.0179546	0.0140396	0.0084952	0.00116	0.0653424	ns
Agathobacter	0.00845352	0.00971444	0.0030005	0.00371352	0.000201116	0.00146815	**		Subdoligranulum	0.00882315	0.0109239	0.00295874	0.00543763	0.000404083	0.00509145	**		Subdoligranulum	0.00868042	0.00993824	0.00336269	0.00454197	0.00611917	0.0376319	*		Megamonas	0.00524082	0.0108485	0.00712031	0.0124033	1	1	ns		Subdoligranulum	0.00912198	0.0113738	0.00887795	0.0102341	0.960492	1	ns
Escherichia-Shigella	0.00723641	0.0116135	0.00519676	0.00936922	0.109757	0.273146	ns		Lachnoclostridium	0.00788834	0.00942593	0.00573063	0.0056093	0.565194	0.684754	ns		Prevotella	0.00566956	0.0170058	0.0126924	0.0224163	0.218021	0.427472	ns		Escherichia-Shigella	0.00510338	0.00955446	0.00523547	0.00895928	0.427766	0.674667	ns		Lachnoclostridium	0.00780082	0.00959939	0.00277261	0.0024401	0.00770612	0.200359	ns
Megamonas	0.0068125	0.0161932	0.00611489	0.0115496	0.48871	0.597121	ns		Escherichia-Shigella	0.00495797	0.00585039	0.00534071	0.0112513	0.135864	0.361771	ns		[Ruminococcus]_torques_group	0.00492766	0.00743312	0.00084038	0.0018213	9.27569e-05	0.00157687	**		UCG-002	0.00448681	0.00772539	0.000774983	0.00167404	0.0575869	0.60119	ns		Megamonas	0.00497486	0.0117145	0.00937508	0.0214286	0.119188	0.612975	ns
Lachnoclostridium	0.00538213	0.00727906	0.0058104	0.00514289	0.245108	0.421623	ns		Megamonas	0.00495234	0.0115646	0.0051572	0.0106092	0.845893	0.908374	ns		Streptococcus	0.00474457	0.00394839	0.000195737	0.000386039	1.56211e-08	2.92115e-06	***		Roseburia	0.00423384	0.00448322	0.00510733	0.00561352	0.695641	0.874986	ns		Escherichia-Shigella	0.00490793	0.00587854	0.00944986	0.0152114	0.669926	0.834399	ns
[Ruminococcus]_torques_group	0.00432686	0.00576136	0.000986123	0.00170632	5.32828e-08	1.16689e-06	***		Ruminococcus	0.00467276	0.00660497	0.00257298	0.00393567	0.301318	0.478048	ns		Agathobacter	0.00468223	0.00604498	0.00294661	0.00360885	0.125673	0.3264	ns		Parabacteroides	0.00412049	0.00447008	0.00361865	0.0028991	0.912255	0.996945	ns		Ruminococcus	0.00454612	0.00660773	0.00293597	0.00326742	0.928269	1	ns
Anaerostipes	0.00395989	0.00500965	0.000712717	0.00168704	8.8528e-09	2.76966e-07	***		Erysipelotrichaceae_UCG-003	0.00447758	0.00477924	0.000697447	0.00144603	3.55308e-06	0.000134306	***		Anaerostipes	0.00401503	0.00520054	0.000913049	0.00229327	0.000173047	0.00231141	**		Phascolarctobacterium	0.00400166	0.00351882	0.00221105	0.00277143	0.0372144	0.60119	ns		Erysipelotrichaceae_UCG-003	0.00436699	0.00481213	0.00281	0.00411841	0.0423513	0.550567	ns
Ruminococcus	0.00389132	0.0053955	0.00243625	0.00400608	0.039742	0.128161	ns		Roseburia	0.00421228	0.00426339	0.00420382	0.00436291	0.835767	0.907816	ns		Parasutterella	0.00371568	0.006092	0.00302807	0.00353798	0.748396	0.825464	ns		Alistipes	0.00389434	0.00531077	0.00159082	0.00192444	0.110866	0.60119	ns		Roseburia	0.00423701	0.00437058	0.00307574	0.00598521	0.0823293	0.598234	ns
Roseburia	0.00366034	0.00514696	0.00463687	0.00495148	0.209577	0.413489	ns		Anaerostipes	0.0038297	0.00457613	0.000641685	0.00158733	9.99196e-06	0.00023606	***		Fusicatenibacter	0.0035809	0.00665129	0.00135844	0.00167825	0.08468	0.244875	ns		Parasutterella	0.00331117	0.00428267	0.00319588	0.00394494	0.95151	0.996945	ns		Anaerostipes	0.00363883	0.00465614	0.00397233	0.00523864	0.913216	1	ns
Erysipelotrichaceae_UCG-003	0.00363855	0.00443653	0.000639208	0.00117664	1.33791e-07	2.66365e-06	***		[Ruminococcus]_torques_group	0.00366265	0.00313755	0.00125882	0.00206157	0.000188934	0.00255061	**		Roseburia	0.00310745	0.00594857	0.00512667	0.00596197	0.0506965	0.189605	ns		Dialister	0.00289666	0.00474755	0.00478608	0.00634059	0.0768142	0.60119	ns		[Ruminococcus]_torques_group	0.00344192	0.00299789	0.00492146	0.00746248	0.764171	0.913492	ns
Streptococcus	0.00309667	0.00416169	0.000189147	0.000491096	9.45737e-14	2.07116e-11	***		[Eubacterium]_hallii_group	0.00302386	0.00240155	0.000255092	0.000475246	6.76923e-08	1.10265e-05	***		Ruminococcus	0.00299176	0.00332454	0.00235178	0.00421163	0.0647092	0.228314	ns		Subdoligranulum	0.00259933	0.00557172	0.00332215	0.00403871	0.30796	0.60119	ns		[Eubacterium]_hallii_group	0.00293331	0.00249046	0.00250317	0.00275875	0.230127	0.612975	ns
Fusicatenibacter	0.00299382	0.00477948	0.00104191	0.0013732	0.000103063	0.000806099	***		Holdemanella	0.00288061	0.00688812	0.000586754	0.00182791	0.0401908	0.161618	ns		Akkermansia	0.002953	0.00973944	0.00236643	0.00778281	0.901564	0.968922	ns		Ruminococcus	0.00255771	0.00399458	0.00232185	0.004244	0.433893	0.674667	ns		Holdemanella	0.00279848	0.00685083	0.00167091	0.00356584	0.425141	0.690356	ns
Parasutterella	0.00299062	0.00474108	0.00328495	0.00410263	0.948761	0.989422	ns		Dialister	0.00252832	0.00379563	0.00352344	0.0055287	0.77906	0.876443	ns		Erysipelotrichaceae_UCG-003	0.00283394	0.00405966	0.000678634	0.00110193	0.00861081	0.0503194	ns		Agathobacter	0.00241973	0.00362487	0.00359884	0.00364822	0.202677	0.60119	ns		Dialister	0.00252946	0.00387981	0.00179822	0.00336299	0.769728	0.914876	ns
[Eubacterium]_hallii_group	0.00275208	0.00250542	0.000287934	0.000501992	7.65639e-12	5.58917e-10	***		Lachnospira	0.00248418	0.00278733	0.00628493	0.00667475	0.0553484	0.202572	ns		Lachnoclostridium	0.00283226	0.00239564	0.005919	0.00500982	0.00623845	0.0376319	*		Blautia	0.00240932	0.00366907	0.00218753	0.00273214	0.942403	0.996945	ns		Fusicatenibacter	0.00250974	0.00220728	0.00358062	0.00675202	0.50625	0.746809	ns
Holdemanella	0.00225524	0.00540138	0.000362605	0.0014283	3.30246e-05	0.000328745	***		Fusicatenibacter	0.00247336	0.00213872	0.000791494	0.00119601	0.00010514	0.0018065	**		Collinsella	0.00261828	0.00358817	0.000107831	0.000191399	0.000119067	0.00185547	**		[Eubacterium]_eligens_group	0.00232335	0.00329344	0.00395724	0.00754884	0.804618	0.966742	ns		Succinivibrio	0.00234484	0.00818948	0	0	0.170427	0.612975	ns
Dialister	0.0021643	0.00357052	0.00378963	0.00559539	0.166275	0.363131	ns		Parasutterella	0.00233833	0.00301314	0.00350638	0.00449249	0.917049	0.9655	ns		[Eubacterium]_hallii_group	0.00253235	0.00276209	0.000371549	0.000639707	4.13608e-05	0.000773448	***		Christensenellaceae_R-7_group	0.00202219	0.00395853	0.00083812	0.00208742	0.105179	0.60119	ns		Parasutterella	0.00229504	0.00295134	0.00363889	0.00600803	0.864819	0.982963	ns
Collinsella	0.00210416	0.00311156	0.000267886	0.000994809	8.07066e-07	1.17832e-05	***		Dorea	0.00222148	0.00281463	0.000386592	0.000629648	1.44199e-06	6.81341e-05	***		UCG-002	0.00214258	0.00527185	0.000823385	0.00184703	0.0480759	0.187802	ns		Sutterella	0.00198714	0.00254391	0.00450134	0.00527363	0.287736	0.60119	ns		Lachnospira	0.00229246	0.00264146	0.00111248	0.00166449	0.129863	0.612975	ns
Dorea	0.00206493	0.00246611	0.000484055	0.00088209	1.61894e-08	4.43184e-07	***		Succinivibrio	0.00218902	0.0076603	0.000147313	0.000720867	0.919524	0.9655	ns		Lachnospiraceae_NK4A136_group	0.00201622	0.00291321	0.00114453	0.00195638	0.0437292	0.187802	ns		Lachnospiraceae_NK4A136_group	0.0019751	0.00287183	0.00109748	0.00182632	0.200578	0.60119	ns		Dorea	0.00228955	0.00297911	0.00173726	0.00184432	0.453024	0.713856	ns
Lachnospira	0.00183482	0.00245811	0.00592081	0.00590641	0.000733704	0.00459089	**		Tyzzerella	0.00193151	0.00426045	0.000455671	0.00134339	0.05372	0.202572	ns		Dialister	0.00185279	0.00345879	0.00475981	0.00573416	0.0496855	0.189605	ns		Bifidobacterium	0.00187544	0.00420583	0.00245927	0.00263866	0.157759	0.60119	ns		Tyzzerella	0.00184496	0.00407844	0.000183224	0.000570603	0.041527	0.550567	ns
UCG-002	0.00156054	0.00365788	0.00273552	0.00604681	0.15647	0.352686	ns		Collinsella	0.00176532	0.00287088	0.000457335	0.00156431	0.00296024	0.0254311	*		Veillonella	0.00183032	0.00390622	0.00142935	0.00369738	0.338492	0.450188	ns		Prevotellaceae_UCG-001	0.0014675	0.00716192	4.70437e-05	0.000225614	0.364403	0.60119	ns		Collinsella	0.00175831	0.00285098	0.00308147	0.00446074	0.216101	0.612975	ns
Coprococcus	0.00151638	0.00214612	0.00073015	0.00139718	0.000594997	0.00394862	**		Streptococcus	0.0015234	0.00375323	0.000166455	0.000544913	1.21034e-07	1.10265e-05	***		Dorea	0.00181684	0.00192457	0.000597174	0.0010793	0.00293229	0.0203089	*		UCG-005	0.00144833	0.00268836	0.000230266	0.000547295	0.0736717	0.60119	ns		Streptococcus	0.0014104	0.00363715	0.00471364	0.00408208	3.62636e-06	0.000754283	***
Akkermansia	0.00151173	0.00690531	0.0012819	0.00484482	0.490784	0.597121	ns		Lachnospiraceae_UCG-004	0.00145112	0.00114153	0.00098375	0.00160477	0.0180097	0.106047	ns		Holdemanella	0.00170396	0.00356711	9.31803e-05	0.000435212	0.000400688	0.00440757	**		Enterobacter	0.001387	0.00687525	6.31377e-05	0.000164738	0.555779	0.791862	ns		Coprococcus	0.00128979	0.00117908	0.00154899	0.00257483	0.209899	0.612975	ns
Lachnospiraceae_UCG-004	0.00139783	0.00142122	0.00145827	0.00204166	0.167472	0.363131	ns		Coprococcus	0.00133514	0.00122713	0.000734899	0.00153216	0.00178	0.0177063	*		Coprococcus	0.00165397	0.00275896	0.000724345	0.00122224	0.102714	0.27837	ns		[Ruminococcus]_torques_group	0.00122328	0.00197813	0.000691418	0.00127086	0.592219	0.795574	ns		Lachnospiraceae_UCG-004	0.00125778	0.00106048	0.00127179	0.0015983	0.288714	0.612975	ns
Lachnospiraceae_NK4A136_group	0.00130311	0.00207211	0.00155269	0.00237305	0.282006	0.421623	ns		Lachnospiraceae_ND3007_group	0.00125464	0.00133929	0.000275067	0.000820397	3.61556e-05	0.00068334	***		[Eubacterium]_eligens_group	0.00155794	0.00267915	0.0040091	0.00770079	0.434397	0.541548	ns		Bilophila	0.00102889	0.00110882	0.000502006	0.00069454	0.121866	0.60119	ns		Lachnospiraceae_ND3007_group	0.00115981	0.00127494	0.00115458	0.00199015	0.400487	0.671785	ns
Monoglobus	0.00126563	0.00214846	0.000414904	0.000909877	3.88014e-06	4.99854e-05	***		Lactobacillus	0.00122434	0.00331985	6.99112e-05	0.000234408	0.00664765	0.0465336	*		Alistipes	0.00147201	0.00239593	0.00175167	0.00212328	0.62842	0.73405	ns		Lachnospiraceae_UCG-004	0.00100425	0.00156695	0.00211882	0.00245997	0.185088	0.60119	ns		Lactobacillus	0.00114009	0.00302666	0.000253281	0.000669679	0.824499	0.952755	ns
[Eubacterium]_eligens_group	0.00124181	0.00227891	0.00310887	0.00575455	0.985235	1	ns		Phascolarctobacterium	0.00115034	0.0015398	0.00373359	0.00363449	0.0239591	0.125785	ns		Monoglobus	0.00143775	0.00280964	0.000295364	0.000582704	0.000633158	0.00657781	**		Veillonella	0.000957158	0.00471262	0.00103806	0.00248769	0.0119547	0.60119	ns		Fusobacterium	0.00113427	0.00550087	4.98478e-05	8.21473e-05	0.629156	0.814343	ns
Lachnospiraceae_ND3007_group	0.00118747	0.00161888	0.000235635	0.000594856	2.56645e-07	4.68378e-06	***		Monoglobus	0.00110663	0.00115056	0.000530576	0.00117632	0.000648719	0.00728872	**		Lachnospiraceae_UCG-004	0.00129566	0.00164075	0.0019814	0.00242309	0.657398	0.754193	ns		Fusicatenibacter	0.000814241	0.00122838	0.00128318	0.00152145	0.321525	0.60119	ns		Alloprevotella	0.00109094	0.0043411	0.000328052	0.00155769	0.711257	0.875393	ns
Phascolarctobacterium	0.0011099	0.00148906	0.00317367	0.00329487	0.0263441	0.0930542	ns		Fusobacterium	0.00107979	0.00521139	0.00560954	0.0200553	0.831045	0.907816	ns		Klebsiella	0.00128387	0.00242606	3.86786e-05	0.000185496	1.92754e-07	1.80225e-05	***		Akkermansia	0.000621496	0.00236486	0.00206311	0.00675908	0.245891	0.60119	ns		Phascolarctobacterium	0.00105763	0.00144643	0.00100773	0.00145174	0.475841	0.71721	ns
Succinivibrio	0.00107852	0.00533104	7.7286e-05	0.000520637	0.975199	1	ns		Alloprevotella	0.00106768	0.0042761	0.00036953	0.00101307	0.585896	0.69209	ns		Lachnospiraceae_ND3007_group	0.00117098	0.00195119	0.000188705	0.000349838	0.00112969	0.00989169	**		Alloprevotella	0.000347161	0.000963383	0.00289442	0.0111863	0.493	0.741803	ns		Monoglobus	0.00102789	0.00105186	0.00139742	0.00279389	0.810283	0.946847	ns
Tyzzerella	0.00106225	0.00310138	0.000326868	0.00108463	0.0142436	0.0588557	ns		Romboutsia	0.00102656	0.00119383	0.000277564	0.00055829	0.000140336	0.00204027	**		Lachnospira	0.00116199	0.00172311	0.00522395	0.00497257	0.0166218	0.0817965	ns		Megasphaera	0.000150583	0.000574468	0.00212254	0.00825937	0.846577	0.994882	ns		UCG-002	0.00100202	0.00123118	0.00200334	0.00488217	0.755563	0.913492	ns
Alistipes	0.00105469	0.00179266	0.0027945	0.00415794	0.0345543	0.11824	ns		Parabacteroides	0.00101661	0.0010373	0.00383096	0.00423571	0.000655599	0.00728872	**		[Ruminococcus]_gnavus_group	0.00109123	0.00165893	0.000313531	0.000647131	0.0121267	0.0613902	ns											[Eubacterium]_eligens_group	0.000861046	0.00162021	0.00152372	0.00263919	0.240109	0.612975	ns
Veillonella	0.000990191	0.00287417	0.00103261	0.00391875	0.0992524	0.253471	ns		UCG-002	0.000988477	0.00123121	0.00450511	0.00818204	0.900996	0.956675	ns		Phascolarctobacterium	0.00108954	0.00155545	0.00232599	0.00297275	0.930789	0.986279	ns											Alistipes	0.000740118	0.00105914	0.00160624	0.00270017	0.992004	1	ns
Parabacteroides	0.000765306	0.00097344	0.00392212	0.00380447	2.28791e-09	1.00211e-07	***		[Eubacterium]_eligens_group	0.000914904	0.00174948	0.00230915	0.00327276	0.411975	0.560167	ns		Christensenellaceae_R-7_group	0.00105248	0.00219963	0.00080053	0.0019902	0.0705661	0.244368	ns											Lachnospiraceae_NK4A136_group	0.000691941	0.000632946	0.00193194	0.00279471	0.245035	0.612975	ns
Christensenellaceae_R-7_group	0.000749616	0.0017821	0.00144345	0.00319458	0.468972	0.576993	ns		Enterobacter	0.000787666	0.00361594	0.00102162	0.00498026	0.293062	0.478048	ns		Parabacteroides	0.00048861	0.000804968	0.00423999	0.00366508	1.10853e-06	5.18238e-05	***											[Ruminococcus]_gnavus_group	0.000614017	0.00170832	0.00110844	0.00169352	0.151254	0.612975	ns
Alloprevotella	0.000676979	0.00305766	0.00158378	0.00789267	0.312466	0.421623	ns		Alistipes	0.000746118	0.00117843	0.00434032	0.00608371	0.00218897	0.0206858	*		Sutterella	0.000407737	0.00142841	0.00470004	0.00570541	0.00121663	0.00989169	**											Christensenellaceae_R-7_group	0.000417751	0.00116308	0.0010138	0.00211999	0.224591	0.612975	ns
Fusobacterium	0.000604923	0.00392855	0.00374053	0.0149061	0.357401	0.452433	ns		Sutterella	0.000723181	0.00107951	0.00199372	0.0026352	0.119972	0.338428	ns		Alloprevotella	0.000335288	0.00160284	0.00282471	0.0107175	0.222583	0.427472	ns											Klebsiella	0.000210816	0.00048094	0.00121891	0.00241669	0.00188488	0.0653424	ns
Sutterella	0.000566571	0.00131748	0.00315943	0.00427572	0.00136771	0.00788234	**		Lachnospiraceae_NK4A136_group	0.000707601	0.000645936	0.00197041	0.00281829	0.498054	0.644742	ns		Megasphaera	6.62713e-05	0.000304809	0.0023172	0.00886324	0.85012	0.918916	ns											Veillonella	0.000153262	0.000353871	0.00176859	0.00382771	0.0069925	0.200359	ns
Megasphaera	0.000360862	0.00136656	0.0010515	0.00552763	0.231982	0.421623	ns		Bilophila	0.000517609	0.000994949	0.00105907	0.00112312	0.0210336	0.116922	ns		Fusobacterium	4.94227e-05	9.19067e-05	0.00182844	0.00620719	0.29172	0.450188	ns											Akkermansia	0.000137741	0.00033506	0.00316196	0.0103923	0.61881	0.814343	ns
									Christensenellaceae_R-7_group	0.000400325	0.00111461	0.00206113	0.00406474	0.439952	0.581475	ns
									UCG-005	0.000196916	0.000366071	0.00152306	0.00294706	0.257303	0.478048	ns
									Veillonella	0.00013676	0.000305783	0.0011036	0.00541166	0.344929	0.478048	ns
									Prevotellaceae_UCG-001	1.90425e-05	9.52123e-05	0.00139656	0.00679529	0.32211	0.478048	ns

## Sheet: TableS2
DI-HC
Biomarker_names	Log_value	Group	LDA_score	p_value
k__Bacteria|p__Bacteroidota|c__Bacteroidia|o__Bacteroidales|f__Bacteroidaceae|Bacteroides	4.73487	DI	4.12846	1.48686e-05
k__Bacteria|p__Actinobacteriota|c__Actinobacteria|o__Bifidobacteriales|f__Bifidobacteriaceae|Bifidobacterium	4.06888	HC	3.67585	3.24777e-09
k__Bacteria|p__Firmicutes|c__Clostridia|o__Lachnospirales|f__Lachnospiraceae|Blautia	4.03882	HC	3.61565	1.25588e-12
k__Bacteria|p__Firmicutes|c__Clostridia|o__Oscillospirales|f__Ruminococcaceae|Subdoligranulum	3.94629	HC	3.49339	2.00378e-06
k__Bacteria|p__Firmicutes|c__Clostridia|o__Lachnospirales|f__Lachnospiraceae|Agathobacter	3.92704	HC	3.42051	0.000198296
k__Bacteria|p__Firmicutes|c__Clostridia|o__Lachnospirales|f__Lachnospiraceae|Lachnospira	3.77238	DI	3.33256	0.000724261
k__Bacteria|p__Firmicutes|c__Clostridia|o__Lachnospirales|f__Lachnospiraceae|[Ruminococcus]_torques_group	3.63617	HC	3.21378	5.22227e-08
k__Bacteria|p__Bacteroidota|c__Bacteroidia|o__Bacteroidales|f__Tannerellaceae|Parabacteroides	3.59352	DI	3.20355	2.23839e-09
k__Bacteria|p__Firmicutes|c__Clostridia|o__Lachnospirales|f__Lachnospiraceae|Anaerostipes	3.59768	HC	3.18001	8.66728e-09
k__Bacteria|p__Firmicutes|c__Bacilli|o__Erysipelotrichales|f__Erysipelatoclostridiaceae|Erysipelotrichaceae_UCG_003	3.56093	HC	3.16186	1.31186e-07
k__Bacteria|p__Firmicutes|c__Bacilli|o__Lactobacillales|f__Streptococcaceae|Streptococcus	3.4909	HC	3.14681	9.20316e-14
k__Bacteria|p__Proteobacteria|c__Gammaproteobacteria|o__Burkholderiales|f__Sutterellaceae|Sutterella	3.49961	DI	3.10769	0.00134994
k__Bacteria|p__Firmicutes|c__Clostridia|o__Lachnospirales|f__Lachnospiraceae|[Eubacterium]_hallii_group	3.43966	HC	3.08441	7.46568e-12
k__Bacteria|p__Firmicutes|c__Clostridia|o__Lachnospirales|f__Lachnospiraceae|Fusicatenibacter	3.47623	HC	3.04258	0.000101557
k__Bacteria|p__Firmicutes|c__Bacilli|o__Erysipelotrichales|f__Erysipelotrichaceae|Holdemanella	3.35319	HC	3.0319	3.24409e-05
k__Bacteria|p__Firmicutes|c__Negativicutes|o__Acidaminococcales|f__Acidaminococcaceae|Phascolarctobacterium	3.50156	DI	3.00516	0.0261025
DI_a-HC_a
k__Bacteria|p__Bacteroidota|c__Bacteroidia|o__Bacteroidales|f__Bacteroidaceae|Bacteroides	4.6873	DI_a	3.95367	0.0143059
k__Bacteria|p__Firmicutes|c__Clostridia|o__Lachnospirales|f__Lachnospiraceae|Agathobacter	4.07867	HC_a	3.63761	6.36906e-06
k__Bacteria|p__Firmicutes|c__Clostridia|o__Lachnospirales|f__Lachnospiraceae|Blautia	4.06418	HC_a	3.63349	1.66307e-07
k__Bacteria|p__Actinobacteriota|c__Actinobacteria|o__Bifidobacteriales|f__Bifidobacteriaceae|Bifidobacterium	3.97614	HC_a	3.54151	0.000116065
k__Bacteria|p__Firmicutes|c__Clostridia|o__Oscillospirales|f__Ruminococcaceae|Subdoligranulum	3.94562	HC_a	3.4268	0.000403961
k__Bacteria|p__Firmicutes|c__Bacilli|o__Erysipelotrichales|f__Erysipelatoclostridiaceae|Erysipelotrichaceae_UCG_003	3.65104	HC_a	3.26278	3.24234e-06
k__Bacteria|p__Bacteroidota|c__Bacteroidia|o__Bacteroidales|f__Rikenellaceae|Alistipes	3.63752	DI_a	3.1742	0.0021215
k__Bacteria|p__Firmicutes|c__Clostridia|o__Lachnospirales|f__Lachnospiraceae|Anaerostipes	3.58316	HC_a	3.16294	9.56205e-06
k__Bacteria|p__Firmicutes|c__Clostridia|o__Lachnospirales|f__Lachnospiraceae|[Eubacterium]_hallii_group	3.48056	HC_a	3.14153	6.41749e-08
k__Bacteria|p__Firmicutes|c__Bacilli|o__Erysipelotrichales|f__Erysipelotrichaceae|Holdemanella	3.45948	HC_a	3.09478	0.039147
k__Bacteria|p__Firmicutes|c__Clostridia|o__Lachnospirales|f__Lachnospiraceae|[Ruminococcus]_torques_group	3.56379	HC_a	3.08674	0.00018193
k__Bacteria|p__Bacteroidota|c__Bacteroidia|o__Bacteroidales|f__Tannerellaceae|Parabacteroides	3.58331	DI_a	3.08619	0.000678642
k__Bacteria|p__Firmicutes|c__Negativicutes|o__Acidaminococcales|f__Acidaminococcaceae|Phascolarctobacterium	3.57213	DI_a	3.05496	0.0233761
k__Bacteria|p__Firmicutes|c__Clostridia|o__Lachnospirales|f__Lachnospiraceae|Dorea	3.34664	HC_a	3.04141	1.24876e-06
DI_m-HC_m
k__Bacteria|p__Bacteroidota|c__Bacteroidia|o__Bacteroidales|f__Bacteroidaceae|Bacteroides	4.78342	DI_m	4.2385	4.38815e-05
k__Bacteria|p__Actinobacteriota|c__Actinobacteria|o__Bifidobacteriales|f__Bifidobacteriaceae|Bifidobacterium	4.14596	HC_m	3.75756	9.70353e-07
k__Bacteria|p__Firmicutes|c__Clostridia|o__Lachnospirales|f__Lachnospiraceae|Blautia	4.01097	HC_m	3.61171	2.29225e-06
k__Bacteria|p__Firmicutes|c__Clostridia|o__Oscillospirales|f__Ruminococcaceae|Subdoligranulum	3.93854	HC_m	3.42486	0.00592338
k__Bacteria|p__Firmicutes|c__Bacilli|o__Lactobacillales|f__Streptococcaceae|Streptococcus	3.6762	HC_m	3.36763	1.46743e-08
k__Bacteria|p__Proteobacteria|c__Gammaproteobacteria|o__Burkholderiales|f__Sutterellaceae|Sutterella	3.6721	DI_m	3.34284	0.00116655
k__Bacteria|p__Firmicutes|c__Clostridia|o__Lachnospirales|f__Lachnospiraceae|[Ruminococcus]_torques_group	3.69264	HC_m	3.32911	9.69553e-05
k__Bacteria|p__Firmicutes|c__Clostridia|o__Lachnospirales|f__Lachnospiraceae|Lachnospira	3.718	DI_m	3.29911	0.0161432
k__Bacteria|p__Bacteroidota|c__Bacteroidia|o__Bacteroidales|f__Tannerellaceae|Parabacteroides	3.62737	DI_m	3.25129	1.04987e-06
k__Bacteria|p__Firmicutes|c__Clostridia|o__Lachnospirales|f__Lachnospiraceae|Anaerostipes	3.60369	HC_m	3.18766	0.000180612
k__Bacteria|p__Firmicutes|c__Clostridia|o__Lachnospirales|f__Lachnospiraceae|Lachnoclostridium	3.77225	DI_m	3.17783	0.00603967
k__Bacteria|p__Actinobacteriota|c__Coriobacteriia|o__Coriobacteriales|f__Coriobacteriaceae|Collinsella	3.41802	HC_m	3.10018	0.000104139
k__Bacteria|p__Firmicutes|c__Negativicutes|o__Veillonellales_Selenomonadales|f__Veillonellaceae|Dialister	3.67759	DI_m	3.09533	0.0484582
k__Bacteria|p__Firmicutes|c__Clostridia|o__Lachnospirales|f__Lachnospiraceae|[Eubacterium]_hallii_group	3.40352	HC_m	3.03896	3.94699e-05
k__Bacteria|p__Firmicutes|c__Clostridia|o__Lachnospirales|f__Lachnospiraceae|g__Roseburia	3.70984	DI_m	3.01272	0.0494469
k__Bacteria|p__Firmicutes|c__Bacilli|o__Erysipelotrichales|f__Erysipelatoclostridiaceae|g__Erysipelotrichaceae_UCG-003	3.45239	HC_m	3.00793	0.00833887
DI_m-DI_a
k__Bacteria|p__Firmicutes|c__Negativicutes|o__Veillonellales-Selenomonadales	4.18197	DI_m	3.51003	0.0388959
k__Bacteria|p__Firmicutes|c__Clostridia|o__Oscillospirales|f__Oscillospiraceae	3.94098	DI_a	3.37657	0.0335499
k__Bacteria|p__Firmicutes|c__Negativicutes|o__Veillonellales-Selenomonadales|f__Veillonellaceae	3.90763	DI_m	3.30295	0.0361472
k__Bacteria|p__Proteobacteria|c__Gammaproteobacteria|o__Burkholderiales|f__Sutterellaceae	3.88633	DI_m	3.11253	0.0212282
k__Bacteria|p__Proteobacteria|c__Gammaproteobacteria|o__Burkholderiales	3.88633	DI_m	3.10783	0.0248453
HC_a-HC_m
k__Bacteria|p__Firmicutes|c__Clostridia|o__Lachnospirales|f__Lachnospiraceae|g__Agathobacter	4.10214	HC_a	3.54109	0.00180802
k__Bacteria|p__Actinobacteriota|c__Actinobacteria|o__Bifidobacteriales|f__Bifidobacteriaceae|g__Bifidobacterium	4.14735	HC_m	3.36432	0.00147275
k__Bacteria|p__Firmicutes|c__Clostridia|o__Lachnospirales|f__Lachnospiraceae|g__Lachnoclostridium	3.89214	HC_a	3.35585	0.0082906
k__Bacteria|p__Firmicutes|c__Bacilli|o__Lactobacillales|f__Streptococcaceae|g__Streptococcus	3.67336	HC_m	3.2505	1.30062e-05
k__Bacteria|p__Firmicutes|c__Clostridia|o__Lachnospirales|f__Lachnospiraceae|g__Tyzzerella	3.26599	HC_a	3.02323	0.0404552

## Sheet: TableS3
DI-HC
Biomarker_names	Log_value	Group	LDA_score	p_value
Protein families: signaling and cellular processes	5.13068	HC	3.55817	3.06665e-07
Membrane transport	4.54904	HC	3.49828	1.01567e-09
Glycan biosynthesis and metabolism	4.38299	DI	3.35051	2.1488e-09
Metabolism of cofactors and vitamins	4.61813	DI	3.08368	8.95867e-08
Protein families: metabolism	4.80948	DI	2.85002	8.53066e-06
Cellular community - prokaryotes	4.29654	HC	2.82204	3.18107e-05
Amino acid metabolism	4.82168	DI	2.73919	0.000491943
Transport and catabolism	3.53976	DI	2.72143	3.56399e-07
Energy metabolism	4.60888	DI	2.63881	0.00183549
Cell growth and death	3.89837	DI	2.44823	3.84101e-07
Biosynthesis of other secondary metabolites	4.19277	DI	2.40936	0.00779318
Metabolism of other amino acids	4.0814	DI	2.40551	8.39852e-05
Drug resistance: antimicrobial	4.00592	DI	2.37642	0.000710143
Nucleotide metabolism	4.41814	DI	2.3637	0.0125079
Environmental adaptation	3.3795	DI	2.30211	1.98217e-10
Poorly characterized	4.37799	DI	2.2535	0.043235
Xenobiotics biodegradation and metabolism	3.87776	HC	2.21214	0.00166624
Neurodegenerative disease	3.33868	DI	2.16449	1.10991e-05
Endocrine system	3.86317	DI	2.12334	9.11349e-06
Aging	3.38578	DI	2.11732	5.34202e-06
Infectious disease: bacterial	3.81466	DI	2.03301	0.0203489
DI_a-HC_a
Protein families: signaling and cellular processes	5.1329	HC_a	3.62379	7.01695e-05
Membrane transport	4.55143	HC_a	3.53732	2.64781e-05
Glycan biosynthesis and metabolism	4.38064	DI_a	3.36979	2.87719e-05
Metabolism of cofactors and vitamins	4.61821	DI_a	3.12303	0.000130787
Amino acid metabolism	4.82251	DI_a	2.86157	0.000744191
Protein families: metabolism	4.80954	DI_a	2.85538	0.00226988
Cellular community - prokaryotes	4.30291	HC_a	2.83644	0.00443868
Transport and catabolism	3.52962	DI_a	2.7238	0.00104343
Cell growth and death	3.89616	DI_a	2.4428	0.000276314
Metabolism of other amino acids	4.07976	DI_a	2.43202	0.00629276
Drug resistance: antimicrobial	4.00165	DI_a	2.41213	0.0204714
Environmental adaptation	3.37827	DI_a	2.25887	0.000152301
Neurodegenerative disease	3.34296	DI_a	2.22536	0.0012729
Aging	3.38425	DI_a	2.19322	0.000694855
Endocrine system	3.86231	DI_a	2.08547	0.00187742
DI_m-HC_m
Protein families: signaling and cellular processes	5.12819	HC_m	3.55655	0.000445697
Membrane transport	4.54631	HC_m	3.5071	9.57593e-06
Glycan biosynthesis and metabolism	4.39106	DI_m	3.41709	1.41572e-05
Metabolism of cofactors and vitamins	4.61989	DI_m	3.09084	5.76602e-05
Protein families: metabolism	4.80974	DI_m	2.87966	0.000772504
Cellular community - prokaryotes	4.2895	HC_m	2.82258	0.000772504
Transport and catabolism	3.55817	DI_m	2.81137	3.32656e-05
Energy metabolism	4.61033	DI_m	2.71211	0.018165
Biosynthesis of other secondary metabolites	4.19435	DI_m	2.6154	0.00687706
Cell growth and death	3.90154	DI_m	2.4993	0.000411316
Drug resistance: antimicrobial	4.01256	DI_m	2.44735	0.0100225
Xenobiotics biodegradation and metabolism	3.88291	HC_m	2.44278	0.00188941
Environmental adaptation	3.37921	DI_m	2.40959	1.51233e-06
Metabolism of other amino acids	4.08349	DI_m	2.39831	0.00112971
Endocrine system	3.86409	DI_m	2.25588	0.00141188
Neurodegenerative disease	3.33366	DI_m	2.18804	0.000900495
Aging	3.39083	DI_m	2.12129	0.000522652
Immune system	3.41084	DI_m	2.01472	0.00780997
DI_m-DI_a (No)
HC_a-HC_m
Cell motility	3.87575	HC_a	2.896	0.0455003
Xenobiotics biodegradation and metabolism	3.86137	HC_m	2.33812	0.0375255
Biosynthesis of other secondary metabolites	4.18407	HC_a	2.33312	0.0455003
Immune system	3.41501	HC_a	2.0985	0.00221337
Metabolism of terpenoids and polyketides	3.93432	HC_a	2.03828	0.0264188
